# Supplementary material for: Mobile Phone Cognitive Bias Modification Research Platform for Substance Use Disorders: Protocol for a Feasibility Study
Source: JMIR Res Protoc. 2018 Jun 12;7(6):e153. doi: 10.2196/resprot.9740 (PMC6019844; doi:10.2196/resprot.9740)
Supplement: Multimedia Appendix 2 [file resprot_v7i6e153_app2.xlsx]

## Sheet: JMIR Tech Article Supple Data
Created Date	Name	Type	Category	Image	Asterisk	Test Result	Time (ms)
Apr 14, 2018 10:24:43	Demo1	Assessment	Alcohol	Right	Left	Incorrect	2000
Apr 14, 2018 10:24:40	Demo1	Assessment	Alcohol	Left	Right	Incorrect	2000
Apr 14, 2018 10:24:37	Demo1	Assessment	Alcohol	Left	Left	Incorrect	2000
Apr 14, 2018 10:24:33	Demo1	Assessment	Alcohol	Right	Right	Incorrect	2000
Apr 14, 2018 10:24:30	Demo1	Assessment	Alcohol	Left	Left	Incorrect	2000
Apr 14, 2018 10:24:27	Demo1	Assessment	Alcohol	Right	Right	Incorrect	2000
Apr 14, 2018 10:24:24	Demo1	Assessment	Alcohol	Left	Left	Incorrect	2000
Apr 12, 2018 07:46:17	Demo1	Assessment	Cannabis	Left	Left	Correct	717
Apr 12, 2018 07:46:15	Demo1	Assessment	Cannabis	Left	Right	Correct	833
Apr 12, 2018 07:46:13	Demo1	Assessment	Cannabis	Right	Left	Correct	828
Apr 12, 2018 07:46:11	Demo1	Assessment	Cannabis	Left	Right	Correct	996
Apr 12, 2018 07:46:09	Demo1	Assessment	Cannabis	Right	Left	Correct	820
Apr 12, 2018 07:46:07	Demo1	Assessment	Cannabis	Left	Right	Correct	943
Apr 12, 2018 07:46:05	Demo1	Assessment	Cannabis	Left	Left	Correct	963
Apr 12, 2018 07:46:03	Demo1	Assessment	Cannabis	Right	Right	Correct	1164
Apr 12, 2018 07:46:00	Demo1	Assessment	Cannabis	Left	Left	Correct	811
Apr 12, 2018 07:45:58	Demo1	Assessment	Cannabis	Right	Right	Correct	961
Apr 12, 2018 07:44:51	Demo1	Assessment	Heroin	Left	Left	Incorrect	2000
Apr 12, 2018 07:44:48	Demo1	Assessment	Heroin	Left	Right	Incorrect	2000
Apr 12, 2018 07:44:45	Demo1	Assessment	Heroin	Right	Left	Incorrect	2000
Apr 12, 2018 07:44:42	Demo1	Assessment	Heroin	Right	Right	Incorrect	2000
Apr 12, 2018 07:44:39	Demo1	Assessment	Heroin	Right	Left	Incorrect	2000
Apr 12, 2018 07:44:36	Demo1	Assessment	Heroin	Right	Right	Incorrect	2000
Apr 12, 2018 07:44:33	Demo1	Assessment	Heroin	Left	Left	Incorrect	2000
Apr 12, 2018 07:44:29	Demo1	Assessment	Heroin	Right	Right	Incorrect	2000
Apr 12, 2018 07:41:55	Demo1	Assessment	Heroin	Left	Left	Correct	742
Apr 12, 2018 07:41:53	Demo1	Assessment	Heroin	Left	Right	Correct	650
Apr 12, 2018 07:41:51	Demo1	Assessment	Heroin	Right	Left	Correct	652
Apr 12, 2018 07:41:50	Demo1	Assessment	Heroin	Left	Right	Correct	594
Apr 12, 2018 07:41:48	Demo1	Assessment	Heroin	Left	Left	Correct	736
Apr 12, 2018 07:41:46	Demo1	Assessment	Heroin	Left	Right	Correct	670
Apr 12, 2018 07:41:44	Demo1	Assessment	Heroin	Left	Left	Correct	1216
Apr 12, 2018 07:41:42	Demo1	Assessment	Heroin	Left	Right	Correct	742
Apr 12, 2018 07:03:37	Demo1	Assessment	Alcohol	Left	Right	Correct	1149
Apr 12, 2018 07:03:34	Demo1	Assessment	Alcohol	Left	Left	Correct	1789
Apr 12, 2018 07:03:31	Demo1	Assessment	Alcohol	Right	Right	Correct	1744
Apr 12, 2018 07:02:41	Demo1	Assessment	Alcohol	Right	Right	Correct	1669
Apr 12, 2018 07:02:38	Demo1	Assessment	Alcohol	Right	Left	Correct	1011
Apr 12, 2018 07:02:10	Demo1	Assessment	Alcohol	Left	Left	Correct	1203
Apr 12, 2018 07:02:07	Demo1	Assessment	Alcohol	Left	Right	Incorrect	2000
Apr 12, 2018 07:02:04	Demo1	Assessment	Alcohol	Right	Left	Incorrect	2000
Apr 12, 2018 07:02:01	Demo1	Assessment	Alcohol	Right	Right	Correct	1910
Apr 12, 2018 07:01:28	Demo1	Assessment	Alcohol	Left	Right	Incorrect	1188
Apr 12, 2018 07:01:26	Demo1	Assessment	Alcohol	Right	Left	Correct	943
Apr 10, 2018 13:17:17	Demo1	Assessment	Alcohol	Right	Left	Incorrect	2000
Apr 10, 2018 13:17:14	Demo1	Assessment	Alcohol	Right	Right	Incorrect	2000
Apr 10, 2018 13:17:11	Demo1	Assessment	Alcohol	Right	Left	Correct	1203
Apr 10, 2018 13:17:08	Demo1	Assessment	Alcohol	Left	Right	Correct	1270
Apr 10, 2018 13:17:06	Demo1	Assessment	Alcohol	Right	Left	Correct	1936
Apr 06, 2018 09:21:57	Demo1	Assessment	Heroin	Right	Right	Incorrect	2000
Apr 06, 2018 09:21:54	Demo1	Assessment	Heroin	Left	Left	Incorrect	2000
Apr 05, 2018 17:39:30	Demo1	Assessment	Alcohol	Left	Right	Incorrect	2000
Apr 05, 2018 17:39:26	Demo1	Assessment	Alcohol	Right	Left	Incorrect	2000
Apr 05, 2018 17:39:23	Demo1	Assessment	Alcohol	Right	Right	Incorrect	2000
Apr 05, 2018 17:39:20	Demo1	Assessment	Alcohol	Right	Left	Incorrect	2000
Apr 05, 2018 17:39:17	Demo1	Assessment	Alcohol	Right	Right	Incorrect	2000
Apr 05, 2018 17:39:14	Demo1	Assessment	Alcohol	Left	Left	Incorrect	2000
Apr 05, 2018 17:39:11	Demo1	Assessment	Alcohol	Left	Right	Incorrect	2000
Apr 05, 2018 17:39:07	Demo1	Assessment	Alcohol	Right	Left	Incorrect	2000
Apr 05, 2018 17:39:04	Demo1	Assessment	Alcohol	Left	Right	Incorrect	2000
Apr 05, 2018 17:39:01	Demo1	Assessment	Alcohol	Left	Left	Incorrect	2000
Apr 05, 2018 17:38:58	Demo1	Assessment	Alcohol	Right	Right	Incorrect	2000
Apr 05, 2018 17:38:55	Demo1	Assessment	Alcohol	Left	Left	Incorrect	2000
Apr 05, 2018 17:38:52	Demo1	Assessment	Alcohol	Right	Right	Incorrect	2000
Apr 05, 2018 17:38:49	Demo1	Assessment	Alcohol	Left	Left	Incorrect	2000
Apr 05, 2018 17:38:46	Demo1	Assessment	Alcohol	Right	Right	Incorrect	2000
Apr 05, 2018 17:35:45	Demo1		Alcohol	Right	Left	Incorrect	2000
Apr 05, 2018 17:35:42	Demo1		Alcohol	Right	Left	Incorrect	2000
Apr 05, 2018 17:35:39	Demo1		Alcohol	Right	Left	Incorrect	2000
Apr 05, 2018 17:35:35	Demo1		Alcohol	Right	Left	Incorrect	2000
Apr 05, 2018 17:35:32	Demo1		Alcohol	Right	Left	Incorrect	2000
Apr 05, 2018 17:35:29	Demo1		Alcohol	Right	Left	Incorrect	2000
Apr 05, 2018 17:35:26	Demo1		Alcohol	Right	Left	Incorrect	2000
Apr 05, 2018 17:35:17	Demo1		Alcohol	Right	Left	Incorrect	2000
Apr 05, 2018 17:35:14	Demo1		Alcohol	Right	Left	Incorrect	2000
Apr 05, 2018 17:34:59	Demo1	Assessment	Heroin	Right	Right	Incorrect	2000
Apr 05, 2018 17:34:56	Demo1	Assessment	Heroin	Right	Left	Incorrect	2000
Apr 05, 2018 17:34:53	Demo1	Assessment	Heroin	Left	Right	Incorrect	2000
Apr 05, 2018 17:34:50	Demo1	Assessment	Heroin	Right	Left	Incorrect	2000
Apr 05, 2018 17:34:47	Demo1	Assessment	Heroin	Right	Right	Incorrect	2000
Apr 05, 2018 17:34:37	Demo1	Assessment	Alcohol	Right	Right	Incorrect	2000
Apr 05, 2018 17:34:34	Demo1	Assessment	Alcohol	Left	Left	Incorrect	2000
Apr 05, 2018 17:34:31	Demo1	Assessment	Alcohol	Right	Right	Incorrect	2000
Apr 05, 2018 17:34:28	Demo1	Assessment	Alcohol	Left	Left	Incorrect	2000
Apr 05, 2018 17:33:59	Demo1	Assessment	Alcohol	Left	Right	Incorrect	2000
Apr 05, 2018 17:33:56	Demo1	Assessment	Alcohol	Right	Left	Incorrect	2000
Apr 05, 2018 17:33:53	Demo1	Assessment	Alcohol	Left	Right	Incorrect	2000
Apr 05, 2018 17:33:50	Demo1	Assessment	Alcohol	Left	Left	Incorrect	2000
Apr 05, 2018 17:33:47	Demo1	Assessment	Alcohol	Left	Right	Incorrect	2000
Apr 05, 2018 17:33:43	Demo1	Assessment	Alcohol	Right	Left	Incorrect	2000
Apr 05, 2018 17:32:15	Demo1		Alcohol	Left	Right	Incorrect	2000
Apr 05, 2018 17:32:12	Demo1		Alcohol	Left	Right	Incorrect	2000
Apr 05, 2018 17:32:09	Demo1		Alcohol	Left	Right	Incorrect	2000
Apr 05, 2018 17:32:06	Demo1		Alcohol	Left	Right	Incorrect	2000
Feb 28, 2018 10:28:07	Demo1		Cannabis	Right	Left	Incorrect	2000
Feb 28, 2018 10:28:04	Demo1		Cannabis	Right	Left	Incorrect	2000
Feb 28, 2018 10:28:01	Demo1		Cannabis	Left	Right	Incorrect	2000
Feb 07, 2018 07:40:26	Demo1	Assessment	Alcohol	Right	Right	Incorrect	2000
Feb 07, 2018 07:40:23	Demo1	Assessment	Alcohol	Right	Left	Incorrect	2000
Feb 07, 2018 07:40:20	Demo1	Assessment	Alcohol	Left	Right	Incorrect	2000
Feb 07, 2018 07:40:16	Demo1	Assessment	Alcohol	Left	Left	Incorrect	2000
Feb 07, 2018 07:40:13	Demo1	Assessment	Alcohol	Right	Right	Incorrect	2000
Feb 07, 2018 07:40:10	Demo1	Assessment	Alcohol	Right	Left	Incorrect	2000
Feb 07, 2018 07:40:07	Demo1	Assessment	Alcohol	Left	Right	Incorrect	2000
Feb 07, 2018 07:37:39	Demo1		Alcohol	Left	Right	Correct	614
Feb 07, 2018 07:37:37	Demo1		Alcohol	Left	Right	Correct	731
Feb 07, 2018 07:37:35	Demo1		Alcohol	Left	Right	Correct	733
Feb 07, 2018 07:37:33	Demo1		Alcohol	Left	Right	Correct	720
Feb 07, 2018 07:37:31	Demo1		Alcohol	Left	Right	Correct	666
Feb 07, 2018 07:37:30	Demo1		Alcohol	Left	Right	Correct	565
Feb 07, 2018 07:37:28	Demo1		Alcohol	Left	Right	Correct	599
Feb 07, 2018 07:37:26	Demo1		Alcohol	Right	Left	Correct	779
Feb 07, 2018 07:37:24	Demo1		Alcohol	Right	Left	Correct	823
Feb 07, 2018 07:37:22	Demo1		Alcohol	Left	Right	Correct	562
Feb 07, 2018 07:37:21	Demo1		Alcohol	Left	Right	Correct	632
Feb 07, 2018 07:37:19	Demo1		Alcohol	Left	Right	Correct	629
Feb 07, 2018 07:37:17	Demo1		Alcohol	Left	Right	Correct	649
Feb 07, 2018 07:37:15	Demo1		Alcohol	Right	Left	Correct	783
Feb 07, 2018 07:37:14	Demo1		Alcohol	Right	Left	Correct	746
Feb 07, 2018 07:37:12	Demo1		Alcohol	Left	Right	Correct	730
Feb 07, 2018 07:37:10	Demo1		Alcohol	Left	Right	Correct	612
Feb 07, 2018 07:37:08	Demo1		Alcohol	Right	Left	Correct	705
Feb 07, 2018 07:37:06	Demo1		Alcohol	Left	Right	Correct	594
Feb 07, 2018 07:37:05	Demo1		Alcohol	Right	Left	Correct	646
Feb 07, 2018 07:37:03	Demo1		Alcohol	Left	Right	Correct	617
Feb 07, 2018 07:37:01	Demo1		Alcohol	Left	Right	Correct	655
Feb 07, 2018 07:36:59	Demo1		Alcohol	Right	Left	Incorrect	432
Feb 07, 2018 07:36:58	Demo1		Alcohol	Left	Right	Correct	451
Feb 07, 2018 07:36:56	Demo1		Alcohol	Left	Right	Correct	548
Feb 07, 2018 07:36:55	Demo1		Alcohol	Left	Right	Correct	514
Feb 07, 2018 07:36:26	Demo1	Assessment	Alcohol	Left	Right	Correct	1282
Feb 07, 2018 07:36:23	Demo1	Assessment	Alcohol	Right	Left	Correct	550
Feb 07, 2018 07:36:22	Demo1	Assessment	Alcohol	Right	Right	Correct	496
Feb 07, 2018 07:36:20	Demo1	Assessment	Alcohol	Right	Left	Correct	632
Feb 07, 2018 07:36:18	Demo1	Assessment	Alcohol	Left	Right	Correct	930
Feb 07, 2018 07:36:16	Demo1	Assessment	Alcohol	Left	Left	Correct	853
Feb 07, 2018 07:36:14	Demo1	Assessment	Alcohol	Left	Left	Incorrect	246
Feb 07, 2018 07:36:14	Demo1	Assessment	Alcohol	Left	Right	Correct	162
Feb 07, 2018 07:36:12	Demo1	Assessment	Alcohol	Left	Right	Correct	316
Feb 07, 2018 07:36:11	Demo1	Assessment	Alcohol	Right	Left	Correct	550
Feb 07, 2018 07:36:09	Demo1	Assessment	Alcohol	Right	Right	Correct	511
Feb 07, 2018 07:36:08	Demo1	Assessment	Alcohol	Right	Left	Correct	539
Feb 07, 2018 07:36:06	Demo1	Assessment	Alcohol	Left	Right	Correct	596
Feb 07, 2018 07:36:04	Demo1	Assessment	Alcohol	Left	Left	Correct	665
Feb 07, 2018 07:36:03	Demo1	Assessment	Alcohol	Right	Right	Correct	635
Feb 07, 2018 07:36:01	Demo1	Assessment	Alcohol	Right	Left	Incorrect	552
Feb 07, 2018 07:35:59	Demo1	Assessment	Alcohol	Right	Right	Incorrect	505
Feb 07, 2018 07:35:58	Demo1	Assessment	Alcohol	Left	Left	Incorrect	2000
Feb 07, 2018 07:35:54	Demo1	Assessment	Alcohol	Left	Right	Incorrect	2000
Feb 07, 2018 07:35:51	Demo1	Assessment	Alcohol	Right	Left	Incorrect	2000
Feb 07, 2018 07:35:48	Demo1	Assessment	Alcohol	Left	Right	Incorrect	2000
Feb 07, 2018 07:35:45	Demo1	Assessment	Alcohol	Left	Left	Incorrect	2000
Feb 07, 2018 07:35:42	Demo1	Assessment	Alcohol	Right	Right	Incorrect	2000
Feb 07, 2018 07:35:39	Demo1	Assessment	Alcohol	Left	Left	Incorrect	2000
Feb 07, 2018 07:35:36	Demo1	Assessment	Alcohol	Left	Right	Incorrect	2000
Feb 07, 2018 07:35:15	Demo1	Assessment	Alcohol	Right	Right	Incorrect	2000
Feb 07, 2018 07:34:52	Demo1	Assessment	Alcohol	Left	Right	Incorrect	2000
Feb 07, 2018 07:34:36	Demo1	Assessment	Alcohol	Left	Right	Incorrect	2000
Feb 07, 2018 07:34:33	Demo1	Assessment	Alcohol	Left	Left	Incorrect	2000
Feb 07, 2018 07:34:30	Demo1	Assessment	Alcohol	Right	Right	Incorrect	2000
Feb 07, 2018 07:34:27	Demo1	Assessment	Alcohol	Left	Left	Incorrect	2000
Feb 07, 2018 07:34:24	Demo1	Assessment	Alcohol	Right	Right	Incorrect	2000
Feb 07, 2018 07:34:21	Demo1	Assessment	Alcohol	Right	Left	Incorrect	2000
Feb 07, 2018 07:34:18	Demo1	Assessment	Alcohol	Left	Right	Incorrect	2000
Feb 07, 2018 07:34:14	Demo1	Assessment	Alcohol	Left	Left	Incorrect	2000
